# Supplementary material for: Analysis of PRX Gene Family and Its Function on Cell Lignification in Pears (Pyrus bretschneideri)
Source: Plants (Basel). 2021 Sep 10;10(9):1874. doi: 10.3390/plants10091874 (PMC8470002; doi:10.3390/plants10091874)
Supplement: Supplementary file 1 [file plants-10-01874-s001.zip]

Archive with 1 entries (1 files):
- plants-1368417-supplementary.pdf
